# Supplementary material for: Phosphorous and Silica Recovery from Rice Husk Poultry Litter Ash: A Sustainability Analysis Using a Zero-Waste Approach
Source: Materials (Basel). 2021 Oct 22;14(21):6297. doi: 10.3390/ma14216297 (PMC8585221; doi:10.3390/ma14216297)
Supplement: Supplementary file 1 [file materials-14-06297-s001.zip]

Archive with 1 entries (1 files):
- materials-1390332-supplementary.pdf
